# Supplementary material for: Multiparametric Evaluation of Post-MI Small Animal Models Using Metabolic ([18F]FDG) and Perfusion-Based (SYN1) Heart Viability Tracers
Source: Int J Mol Sci. 2021 Nov 22;22(22):12591. doi: 10.3390/ijms222212591 (PMC8619497; doi:10.3390/ijms222212591)
Supplement: Supplementary file 1 [file ijms-22-12591-s001.zip]

Archive with 1 entries (1 files):
- ijms-1432702-supplementary.pdf
